# Supplementary material for: Recent Advances in Chemistry and Bioactivities of Secondary Metabolites from the Genus Acremonium
Source: J Fungi (Basel). 2024 Jan 3;10(1):37. doi: 10.3390/jof10010037 (PMC10820033; doi:10.3390/jof10010037)
Supplement: Supplementary file 1 [file jof-10-00037-s001.zip]

Archive with 1 entries (1 files):
- jof-2769783-supplementary.pdf
